# Supplementary material for: Geometry-Driven Fabrication of Mini-Tablets via 3D Printing: Correlating Release Kinetics with Polyhedral Shapes
Source: Pharmaceutics. 2024 Jun 8;16(6):783. doi: 10.3390/pharmaceutics16060783 (PMC11207496; doi:10.3390/pharmaceutics16060783)
Supplement: Supplementary file 1 [file pharmaceutics-16-00783-s001.zip]

Archive with 1 entries (1 files):
- pharmaceutics-3039049-supplementary.pdf
